# Supplementary material for: The Complete Mitochondrial Genomes of Two Rock Scallops (Bivalvia: Spondylidae) Indicate Extensive Gene Rearrangements and Adaptive Evolution Compared with Pectinidae
Source: Int J Mol Sci. 2023 Sep 8;24(18):13844. doi: 10.3390/ijms241813844 (PMC10531248; doi:10.3390/ijms241813844)
Supplement: Supplementary file 1 [file ijms-24-13844-s001.zip]

Archive with 1 entries (1 files):
- ijms-2541129-supplementary.pdf
